# Supplementary material for: Associations of Morphological Changes in Skeletal Muscles of Preschool Children in China Following Physical Activity
Source: Children (Basel). 2023 Sep 11;10(9):1538. doi: 10.3390/children10091538 (PMC10529834; doi:10.3390/children10091538)
Supplement: Supplementary file 1 [file children-10-01538-s001.zip]

Archive with 1 entries (1 files):
- children-2572677-supplementary.pdf
